# Supplementary material for: Hepatitis E Virus Shows More Genomic Alterations in Cell Culture than In Vivo
Source: Pathogens. 2019 Nov 22;8(4):255. doi: 10.3390/pathogens8040255 (PMC6963849; doi:10.3390/pathogens8040255)
Supplement: Supplementary file 1 [file pathogens-08-00255-s001.zip]

Archive with 3 entries (2 files):
- Supp Materials/
- Supp Materials/Supp Figures.pdf
- Supp Materials/Supplementtary Tables.pdf
